# Supplementary material for: De-implementation of healthcare interventions post-COVID-19: evidence from the Evidence-Based Interventions (EBI) programme in England
Source: BMJ Open. 2026 Mar 30;16(3):e088256. doi: 10.1136/bmjopen-2024-088256 (PMC13052614; doi:10.1136/bmjopen-2024-088256)
Supplement: online supplemental file 1 [file bmjopen-16-3-s001.xlsx]

## Sheet: 2A. Diagnostic coronary angiogr
	2A – Diagnostic coronary angiography for low risk, stable chest pain
	EBI Coding
	Field	Code	Description	Notes
	(((
	Primary Procedure	K631	Angiocardiography of combination of right and left side of heart
	OR
	Primary Procedure	K632	Angiocardiography of right side of heart NEC
	OR
	Primary Procedure	K633	Angiocardiography of left side of heart NEC
	OR
	Primary Procedure	K634	Coronary arteriography using two catheters
	OR
	Primary Procedure	K635	Coronary arteriography using single catheter
	OR
	Primary Procedure	K636	Coronary arteriography NEC
	OR
	Primary Procedure	K638	Other specified
	OR
	Primary Procedure	K639	Unspecified
	)))
	AND
	(((
	NOT Any Diagnosis	I200	Unstable angina
	AND
	NOT Any Diagnosis	I201	angina pectoris with documented spasm
	AND
	NOT Any Diagnosis	I21[0-3]	ST elevation (STEMI) myocardial infarction
	AND
	NOT Any Diagnosis	I214	Non-ST elevation (NSTEMI) myocardial infarction
	AND
	NOT Any Diagnosis	I219	Acute myocardial infarction, unspecified
	AND
	NOT Any Diagnosis	I22[0,1,2,8,9]	Subsequent ST or non-ST elevation (STEMI or NSTEMI) myocardial infarction
	AND
	NOT Any Diagnosis	I230	Hemopericardium as current complication following acute myocardial infarction
	AND
	NOT Any Diagnosis	I231	Atrial septal defect as current complication following acute myocardial infarction
	AND
	NOT Any Diagnosis	I232	Ventricular septal defect as current complication following acute myocardial infarction
	AND
	NOT Any Diagnosis	I233	Rupture of cardiac wall without hemopericardium as current complication following acute myocardial infarction
	AND
	NOT Any Diagnosis	I234	Rupture of chordae tendineae as current complication following acute myocardial infarction
	AND
	NOT Any Diagnosis	I235	Rupture of papillary muscle as current complication following acute myocardial infarction
	AND
	NOT Any Diagnosis	I236	Thrombosis of atrium, auricular appendage, and ventricle as current complications following acute myocardial infarction
	AND
	NOT Any Diagnosis	I237	Postinfarction angina
	AND
	NOT Any Diagnosis	I238	Other current complications following acute myocardial infarction
	AND
	NOT Any Diagnosis	I240	Acute coronary thrombosis not resulting in myocardial infarction
	AND
	NOT Any Diagnosis	I241	Dressler’s syndrome
	AND
	NOT Any Diagnosis	I248	Other forms of acute ischemic heart disease
	AND
	NOT Any Diagnosis	I249	Acute ischemic heart disease, unspecified
	AND
	NOT Any Diagnosis	I251	Atherosclerotic heart disease of native coronary artery
	AND
	NOT Any Diagnosis	I252	Old myocardial infarction
	AND
	NOT Any Diagnosis	I253	Aneurysm of heart
	AND
	NOT Any Diagnosis	I254	Coronary artery aneurysm and dissection
	AND
	NOT Any Diagnosis	I255	Ischemic cardiomyopathy
	AND
	NOT Any Diagnosis	I256	Silent myocardial ischemia
	AND
	NOT Any Diagnosis	I257	Atherosclerosis of coronary artery bypass graft(s) and coronary artery of transplanted heart with angina pectoris
	AND
	NOT Any Diagnosis	I258	Other forms of chronic ischemic heart disease
	AND
	NOT Any Diagnosis	I259	Chronic ischemic heart disease, unspecified
	)))
	AND
	Adult Age	19-120

## Sheet: 2B. Repair min-symp inguinal he
	2B – Repair of minimally symptomatic inguinal hernia
	EBI Coding
	Field	Code	Description	Notes
	(((
	Primary Procedure	T20[1-9]	Repair of inguinal hernia
	)))
	AND
	(((
	Primary Diagnosis	K402	Bilateral inguinal hernia, without obstruction or gangrene
	OR
	Primary Diagnosis	K409	Unilateral or unspecified inguinal hernia, without obstruction or gangrene
	)))
	AND
	Adult Age	19-120
	AND
	Admission Method	Elective	Admission_Method not like (‘2%’)

## Sheet: 2C. Chronic rhinosinusitis surg
	2C – Surgical intervention for chronic rhinosinusitis
	EBI Coding
	Field	Code	Description	Notes
	(((
	Any Procedure	Y76[1,2]	Functional endoscopic sinus or nasal surgery
	OR
	Any Procedure	E12	operations on maxillary antrum using sublabial approach
	OR
	Any Procedure	E13	other operations on maxillary antrum
	OR
	Any Procedure	E14	operations on frontal sinus
	OR
	Any Procedure	E15	operations on sphenoid sinus
	OR
	Any Procedure	E16	operations on frontal sinus
	OR
	Any Procedure	E17	operations on unspecified nasal sinus
	OR
	Any Procedure	E081	Polypectomy of internal nose
	)))
	AND
	(((
	Primary Diagnosis	J32	chronic sinusitis
	OR
	Primary Diagnosis	J33	nasal/sinus polyp
	)))
	AND
	Admission Method	Elective	Admission_Method not like (‘2%’)

## Sheet: 2D. Removal adenoids glue ear
	2D – Removal of adenoids for treatment of glue ear
	EBI Coding
	Field	Code	Description	Notes
	(((
	Any Procedure	E201	Total adenoidectomy
	OR
	Any Procedure	E204	Suction diathermy adenoidectomy
	OR
	Any Procedure	E208	Other specified operations on adenoid
	OR
	Any Procedure	E209	Unspecified operations on adenoid
	)))
	AND
	Any Procedure	D151	Myringotomy with insertion of ventilation tube through tympanic membrane
	AND
	(((
	Primary Diagnosis	H652	Chronic serous otitis media
	OR
	Primary Diagnosis	H653	Chronic mucoid otitis media
	OR
	Primary Diagnosis	H654	Other chronic nonsuppurative otitis media
	OR
	Primary Diagnosis	H659	Unspecified nonsuppurative otitis media
	OR
	Primary Diagnosis	H661	Chronic tubotympanic suppurative otitis media
	OR
	Primary Diagnosis	H663	Other chronic suppurative otitis media
	OR
	Primary Diagnosis	H664	Suppurative otitis media, unspecified
	OR
	Primary Diagnosis	H669	Otitis media, unspecified
	OR
	Primary Diagnosis	H681	Obstruction of Eustachian tube
	OR
	Primary Diagnosis	H698	Other specified disorders of Eustachian tube
	OR
	Primary Diagnosis	H699	Unspecified Eustachian tube disorder
	)))
	AND
	NOT Any Diagnosis	G473	Sleep apnoea
	AND
	NOT Any Diagnosis	J32	Chronic sinusitis
	AND
	NOT Any Diagnosis	Q35	Cleft palate
	AND
	NOT Any Diagnosis	Q37	Cleft palate with cleft lip
	AND
	Adult Age	19-120		Some confusion here between what is stated in different sections of proposal document and website (adult or child?)
	AND
	Admission Method	Elective	Admission_Method not like (‘2%’)

## Sheet: 2E. Arthroscopic meniscal tears
	2E – Arthroscopic surgery for meniscal tears
	EBI Coding
	Field	Code	Description	Notes
	(((
	Primary Procedure	W82	Endoscopic operation on semilunar cartilage
	)))
	AND
	(((
	Primary Diagnosis	M232	Derangement of meniscus due to old tear or injury
	OR
	Primary Diagnosis	M233	Other meniscus derangements
	OR
	Primary Diagnosis	S832	Tear of meniscus, current
	)))
	AND
	Admission Method	Elective	Admission_Method not like (‘2%’)

## Sheet: 2G. Surgical removal kidney sto
	2G – Surgical removal of kidney stones
	EBI Coding
	Field	Code	Description	Notes
	(((
	Primary Procedure	M094	Endoscopic extraction of calculus of kidney NEC
	OR
	Primary Procedure	M098	Other specified therapeutic endoscopic operations on calculus of kidney
	OR
	Primary Procedure	M164	Percutaneous nephrolithotomy NEC
	OR
	Primary Procedure	M261	Nephroscopic laser fragmentation of calculus of ureter
	OR
	Primary Procedure	M262	Nephroscopic fragmentation of calculus of ureter NEC
	OR
	Primary Procedure	M263	Nephroscopic extraction of calculus of ureter
	OR
	Primary Procedure	M271	Ureteroscopic laser fragmentation of calculus of ureter
	OR
	Primary Procedure	M272	Ureteroscopic fragmentation of calculus of ureter NEC
	OR
	Primary Procedure	M273	Ureteroscopic extraction of calculus of ureter
	OR
	Primary Procedure	M278	Other specified
	OR
	Primary Procedure	M28	Other endoscopic removal of calculus from ureter
	)))
	AND
	(((
	Primary Diagnosis	N20	Urinary calculus
	)))
	AND
	Adult Age	19-120

## Sheet: 2H. Cystoscopy for men ULUTS
	2H – Cystoscopy for men with uncomplicated lower urinary tract symptoms
	EBI Coding
	Field	Code	Description	Notes
	(((
	Primary Procedure	M455	Diagnostic endoscopic examination of bladder using rigid cystoscope
	OR
	Primary Procedure	M458	Other specified diagnostic endoscopic examination of bladder
	OR
	Primary Procedure	M459	Unspecified diagnostic endoscopic examination of bladder
	)))
	AND
	NOT Any Procedure	M451	Diagnostic endoscopic examination of bladder and biopsy of lesion of bladder NEC
	AND
	NOT Any Procedure	M452	Diagnostic endoscopic examination of bladder and biopsy of lesion of prostate NEC
	AND
	NOT Any Procedure	M453	Diagnostic endoscopic examination of bladder and biopsy of lesion of bladder using rigid cystoscope
	AND
	NOT Any Procedure	M454	Diagnostic endoscopic examination of bladder and biopsy of lesion of prostate using rigid cystoscope
	AND
	Adult Age	19-120
	AND
	Sex	Male
	AND
	Admission Method	Elective	Admission_Method not like (‘2%’)

## Sheet: 2I. Benign Prostatic Hypertroph
	2I – Surgical intervention for Benign Prostatic Hypertrophy (BPH)
	EBI Coding
	Field	Code	Description	Notes
	(((
	Primary Procedure	M61	Open excision of prostate
	OR
	Primary Procedure	M641	Open resection of outlet of male bladder
	OR
	Primary Procedure	M65	endoscopic resection of outlet of male bladder
	OR
	Primary Procedure	M661	Endoscopic sphincterotomy of external sphincter of male bladder
	OR
	Primary Procedure	M662	Endoscopic incision of outlet of male bladder NEC
	OR
	Primary Procedure	M681	Endoscopic insertion of prostatic stent
	OR
	Primary Procedure	M683	Endoscopic insertion of prosthesis to compress lobe of prostate
	)))
	AND
	Primary Diagnosis	N40	Hyperplasia of prostate
	AND
	NOT Any Diagnosis	C61	Malignant neoplasm of prostate
	AND
	Adult Age	19-120
	AND
	Sex	Male
	AND
	Admission Method	Elective	Admission_Method not like (‘2%’)

## Sheet: 2J. Lumbar Discectomy
	2J – Lumbar Discectomy
	EBI Coding
	Field	Code	Description	Notes
	(((
	Primary Procedure	V33	Excision of lumbar intervertebral disc
	OR
	Primary Procedure	V351	Primary excision of intervertebral disc NEC
	OR
	Primary Procedure	V358	Other specified excision of unspecified intervertebral disc
	OR
	Primary Procedure	V359	Unspecified excision of unspecified intervertebral disc
	OR
	Primary Procedure	V511	Primary direct lateral excision of lumbar intervertebral disc and interbody fusion of joint of lumbar spine
	OR
	Primary Procedure	V518	Other specified other primary excision of lumbar intervertebral disc
	OR
	Primary Procedure	V519	Unspecified other primary excision of lumbar intervertebral disc
	OR
	Primary Procedure	V521	Enzyme destruction of intervertebral disc
	OR
	Primary Procedure	V522	Destruction of intervertebral disc NEC
	OR
	Primary Procedure	V525	Aspiration of intervertebral disc NEC
	OR
	Primary Procedure	V528	Other specified other operations on intervertebral disc
	OR
	Primary Procedure	V529	Unspecified other operations on intervertebral disc
	OR
	Primary Procedure	V583	Primary automated percutaneous mechanical excision of lumbar intervertebral disc
	OR
	Primary Procedure	V588	Other specified primary automated percutaneous mechanical excision of intervertebral disc
	OR
	Primary Procedure	V589	Unspecified primary automated percutaneous mechanical excision of intervertebral disc
	OR
	Primary Procedure	V603	Primary percutaneous decompression using coblation to lumbar intervertebral disc
	OR
	Primary Procedure	V608	Other specified primary percutaneous decompression using coblation to intervertebral disc
	OR
	Primary Procedure	V609	Unspecified primary percutaneous decompression using coblation to intervertebral disc
	)))
	AND
	Any Procedure	V55	Levels of spine
	AND
	(((
	Primary Diagnosis	M510	Lumbar and other intervertebral disc disorders with myelopathy
	OR
	Primary Diagnosis	M511	Lumbar and other intervertebral disc disorders with radiculopathy
	OR
	Primary Diagnosis	M541	Radiculopathy
	OR
	Primary Diagnosis	M543	Sciatica
	OR
	Primary Diagnosis	M544	Lumbago with sciatica
	)))
	AND
	Adult Age	19-120
	AND
	Admission Method	Elective	Admission_Method not like (‘2%’)

## Sheet: 2K. Radiofrequency denervation
	2K – Lumbar radiofrequency facet joint denervation
	EBI Coding
	Field	Code	Description	Notes
	(((
	Primary Procedure	V485	Radiofrequency controlled thermal denervation of spinal facet joint of lumbar vertebra
	OR
	Primary Procedure	V487	Radiofrequency controlled thermal denervation of spinal facet joint of vertebra NEC
	)))
	AND
	(((
	Any Procedure	Z675	Lumbar intervertebral joint
	OR
	Any Procedure	Z676	Lumbosacral joint
	OR
	Any Procedure	Z677	Sacrococcygeal joint
	OR
	Any Procedure	Z993	Intervertebral disc of lumbar spine
	)))
	AND
	(((
	Primary Diagnosis	M518	Other specified intervertebral disc disorders
	OR
	Primary Diagnosis	M519	Intervertebral disc disorder, unspecified
	OR
	Primary Diagnosis	M545	Low back pain
	OR
	Primary Diagnosis	M549	Dorsalgia, unspecified
	)))
	AND
	Adult Age	19-120
	AND
	Admission Method	Elective	Admission_Method not like (‘2%’)

[truncated: 4 more sheets: 2L. ECG for coronary heart dise, 2M. Upper GI Endoscopy, Exclusions - Cancer, Priority 4 -Alternative Control]
